# Supplementary material for: A Multi-Year, Multi-Cultivar Approach to Differential Expression Analysis of High- and Low-Protein Soybean (Glycine max)
Source: Int J Mol Sci. 2022 Dec 23;24(1):222. doi: 10.3390/ijms24010222 (PMC9820483; doi:10.3390/ijms24010222)
Supplement: Supplementary file 1 [file ijms-24-00222-s001.zip]

Archive with 6 entries (6 files):
- Supplementary-Table S1.xlsx
- Supplementary-Table S2.xlsx
- Supplementary-Table S3.xlsx
- Supplementary-Table S4.xlsx
- Supplementary-Table S5.xlsx
- Supplementary-Table S6.xlsx
