# Supplementary material for: A Multi-Year, Multi-Cultivar Approach to Differential Expression Analysis of High- and Low-Protein Soybean (Glycine max)
Source: Int J Mol Sci. 2022 Dec 23;24(1):222. doi: 10.3390/ijms24010222 (PMC9820483; doi:10.3390/ijms24010222)
Supplement: Supplementary file 1 [file ijms-24-00222-s001.zip › Supplementary-Table S1.xlsx]

## Sheet: Sheet1
Supplementary Table S1: The average seed protein, oil, 11S, 7S, and 11S:7S ratio over all 3 years and all 4 locations. Protein, oil, 11S and 7S content is given as a percentage of total seed.
	18-20	18-20	18-20	18-20	18-20
line	avg_protein	avg_oil	avg_11S	avg_7S	avg_11S:7S
1	37.5273	22.0636	70.6182	29.2636	2.54575
2	36.7273	22.3909	75.6967	23.2533	3.46133
3	39.0273	21.1636	73.9879	25.3212	3.0297
4	40.2364	21.0364	74.8848	24.4091	3.21303
5	40.1909	21.2909	70.6565	28.8766	2.5221
6	41.3727	21.5364	73.5091	25.5273	2.99635
7	41.6727	19.7636	73.1067	25.7633	2.93433
8	44.7364	18.4545	74.4424	25.2424	3.02455
9	43.0273	19.0182	69.4	29.1697	2.43545
10	46.9273	16.5727	71.4606	27.9818	2.62061
std.dev.	3.1452	1.84094	2.11203	2.15969	0.335548
