# Supplementary material for: A Multi-Year, Multi-Cultivar Approach to Differential Expression Analysis of High- and Low-Protein Soybean (Glycine max)
Source: Int J Mol Sci. 2022 Dec 23;24(1):222. doi: 10.3390/ijms24010222 (PMC9820483; doi:10.3390/ijms24010222)
Supplement: Supplementary file 1 [file ijms-24-00222-s001.zip › Supplementary-Table S2.xlsx]

## Sheet: Sheet1
Supplementary Table S2: Annotations for all short-listed genes including G.max Wm81.a2.0 ID, top BLASTP hit, top descriptive BLASTP hit, and top TAIR10 BLASTP hit. Suggested role (Role) in the seed is proposed. The orientation if differential expression (DE) in high TP and/or high 11S (Data) soybeans is indicated.
Gmax.2_0	Top_Uniref100BLASTP	Top_Descriptive_Uniref100_BLASTP	Top_Arabidopsis_TAIR10_BLASTP	Role	DE	Data
Glyma.01G091300	Uncharacterized protein | Tax=Glycine max	NA	NA	NA	up	11S
Glyma.01G127800	Uncharacterized protein | Tax=Glycine max	Transducin family protein / WD-40 repeat family protein | Tax=Arabidopsis thaliana	transducin family protein / WD-40 repeat family protein	auxin response, light signalling, meristem maintenance, time of flowering, flowering, and seed development	down	11S
Glyma.01G179100	NFR5b | Tax=Glycine max	NFR5b Tax=Glycine max	chitin elicitor receptor kinase 1	Receptor kinase activity	up	TP
Glyma.02G060600	Uncharacterized protein | Tax=Glycine max	Structural maintenance of chromosomes protein | Tax=Glycine max	structural maintenance of chromosomes 2	Chromosome maintenance	up	TP
Glyma.02G077300	Uncharacterized protein | Tax=Glycine max	NA	unknown protein	NA	up	11S
Glyma.02G197100	Uncharacterized protein | Tax=Glycine max	NA	NA	NA	down	TP
Glyma.03G053500	Uncharacterized protein | Tax=Glycine max	TIR-NBS-LRR RCT1 resistance protein | Tax=Medicago truncatula	Disease resistance protein (TIR-NBS-LRR class) family	immune response	down	TP
Glyma.03G054100	PREDICTED: TMV resistance protein N-like isoform X3 | Tax=Glycine max	TIR-NBS-LRR RCT1-like resistance protein | Tax=Medicago sativa	Disease resistance protein (TIR-NBS-LRR class) family	immune response	down	11S, TP
Glyma.03G057800	Uncharacterized protein | Tax=Glycine max	Rhodanese-like family protein-like protein | Tax=Medicago truncatula	Rhodanese/Cell cycle control phosphatase superfamily protein	sulfur-containing metabolic enzyme	up	TP
Glyma.03G068900	Uncharacterized protein | Tax=Glycine max	Mitotic-spindle organizing protein 1B | Tax=Arabidopsis	AtGCP3 interacting protein 1	cell cycle, spindle poll body separation	down	TP
Glyma.06G205700	Uncharacterized protein (Fragment) | Tax=Glycine max	Squamosa promoter-binding protein-like (SBP domain) transcription factor family protein (Fragment) | Tax=Glycine soja	Squamosa promoter-binding protein-like (SBP domain) transcription factor family protein	plant growth, development, response to stress	down	TP
Glyma.06G287800	Polygalacturonase | Tax=Medicago truncatula	Polygalacturonase | Tax=Medicago truncatula	Pectin lyase-like superfamily protein	plant development, cell separation	up	11S
Glyma.09G184300	Uncharacterized protein | Tax=Glycine max	BZIP transcription factor bZIP94 | Tax=Glycine max	TGACG motif-binding factor 6	transcription factor, development, defense response	up	TP
Glyma.10G092300	Uncharacterized protein | Tax=Glycine max	Peptide transporter PTR3-A | Tax=Medicago truncatula	Major facilitator superfamily protein	Nitrogen uptake nitrate and peptide transport, nitrogen use efficiency, GA and ABA transport	up	TP
Glyma.10G092400	Uncharacterized protein (Fragment) | Tax=Glycine max	ZIK1 protein | Tax=Medicago sativa	with no lysine (K) kinase 3	Kinase signalling, ABA signalling	up	TP
Glyma.10G141200	Uncharacterized protein | Tax=Glycine max	Disproportionating enzyme 1 | Tax=Phaseolus angularis	disproportionating enzyme	starch storage	up	11S
Glyma.12G156500	Uncharacterized protein | Tax=Glycine max	Pentatricopeptide repeat-containing protein | Tax=Medicago truncatula	Pentatricopeptide repeat (PPR) superfamily protein	Regulation of RNA expression	down	11S
Glyma.13G077600*	Uncharacterized protein | Tax=Glycine max	F22D16.19 protein | Tax=Arabidopsis thaliana	Protein of unknown function, DUF538	possible stress response	down	11S, TP
Glyma.14G204900	Uncharacterized protein | Tax=Glycine max	Cc-nbs-lrr resistance protein | Tax=Medicago truncatula	NA	NA	up	11S
Glyma.15G246500	PREDICTED: uncharacterized protein LOC100812621 isoform X3 | Tax=Glycine max	Protein embryo defective 3012 | Tax=Arabidopsis thaliana	embryo defective 3012	Chromosome maintenance, regulation of RNA expression chloroplast ribosomal proteins, microtubule assembly, iron-sulfur complex assembly, peroxisome assembly and function, chromosome scaffolding proteins, nuclear pore complex, chromosome maintenance, chloroplast protein import motor, m6A methyltransferase complex, histidine biosynthesis	down	TP
Glyma.16G060600	Uncharacterized protein | Tax=Glycine max	ADP-ribosylation factor | Tax=Medicago truncatula	ADP-ribosylation factor A1F	protein trafficking, protein sorting	up	TP
Glyma.16G081500	Uncharacterized protein | Tax=Glycine max	Subtilisin-like serine protease | Tax=Medicago truncatula	Subtilase family protein	protein turnover	up	TP
				seed coat development
Glyma.16G082200	Uncharacterized protein | Tax=Glycine max	Catalytic/ coenzyme binding protein | Tax=Arabidopsis lyrata subsp. Lyrata	NAD(P)-binding Rossmann-fold superfamily protein	carbohydrate metabolism	up	TP
Glyma.17G209900	Uncharacterized protein | Tax=Glycine max	12-oxo-phytodienoic acid reductase | Tax=Zea mays	12-oxophytodienoate reductase 1	Jasmonic acid synthesis pathway	up	11S
Glyma.17G261800	Uncharacterized protein | Tax=Glycine max	Protein kinase | Tax=Glycine max	Protein kinase superfamily protein	signalling	down	11S
Glyma.18G060700	Uncharacterized protein | Tax=Glycine max	Protein CHUP1 | Tax=Medicago truncatula	unknown	NA	up	TP
Glyma.18G082700	Uncharacterized protein | Tax=Glycine max	NA	NA	NA	down	11S
Glyma.18G112500	Uncharacterized protein | Tax=Glycine max	Binding protein | Tax=Arabidopsis lyrata subsp. Lyrata	Tetratricopeptide repeat (TPR)-like superfamily protein	Hormone signalling, protein-protein interactions	up	11S
Glyma.19G084500	PREDICTED: 52 kDa repressor of the inhibitor of the protein kinase-like | Tax=Glycine max	HAT family dimerization domain containing protein | Tax=Medicago truncatula	General transcription factor 2-related zinc finger protein	transcription	up	11S
Glyma.19G140200	Uncharacterized protein | Tax=Glycine max	NA	NA	NA	up	TP
