# Supplementary material for: A Multi-Year, Multi-Cultivar Approach to Differential Expression Analysis of High- and Low-Protein Soybean (Glycine max)
Source: Int J Mol Sci. 2022 Dec 23;24(1):222. doi: 10.3390/ijms24010222 (PMC9820483; doi:10.3390/ijms24010222)
Supplement: Supplementary file 1 [file ijms-24-00222-s001.zip › Supplementary-Table S3.xlsx]

## Sheet: Sheet1
Supplementary Table S3: Shortlisted differential expressed genes in high TP and high 11S soybeans, including log2fold-change difference in expression across all year-location permutations and gene annotations.
(1) GlymaID from Gmax version 2.0. Only primary predicted proteins were included in analyses. For more information on Gmax2.0 cDNAs see http://phytozome.jgi.doe.gov/pz/portal.html#!info?alias=Org_Gmax.
(2) Top Uniref100 BLASTP Hit. Match determined via BLASTP of Gmax2.0 primary proteins against Uniref100 (version 03/27/2014). E-value for the top high scoring pair(HSP) is indicated. Top Uniref100 percent coverage determined by dividing the length of the top HSP by the length of the hit sequence.
(3) Top Descriptive Uniref100 BLASTP Hit. The BLAST report generated above (2) was parsed to eliminate uninformative hits. Hits including the words uncharacterized, putative, related, predicted, orf, expressed or containing Arabidopsis or Rice gene identifiers (AtXgXXXXX, OsXXgXXXXX) were ignored. E-value for the top high scoring pair(HSP) is indicated. Top Uniref100 percent coverage determined b…
(4) Top Arabidopsis (TAIR10) BLASTP Hit (4). Match determined via BLASTP of Gmax2.0 primary proteins against Arabidopsis thaliana proteins (TAIR10). For additional details see www.arabidopsis.org. E-value for the top high scoring pair(HSP) is indicated. Percent coverage determined by dividing the length of the top HSP by the length of the hit sequence.
(5) Gene Ontology Biological Process IDs and descriptive terms. GO Biological Process IDs were assigned to each Gmax2.0 ID using the GO terms associated with the Top TAIR10 BLASTP Hit (4). The annotation information was obtained from TAIR v 10 (03/27/14). Descriptions for the GO terms are also provided.
(6) Gene Ontology Molecular Function IDs and descriptive terms. GO Molecular Function IDs were assigned to each Gmax2.0 ID using the GO terms associated with the Top TAIR10 BLASTP Hit (4). The annotation information was obtained from TAIR v. 10 (03/27/14). Descriptions for the GO terms are also provided.
(7) Gene Ontology Cellular Component IDs. GO Cellular Component IDs were assigned to each Gmax2.0 ID using the GO terms associated with the Top TAIR10 BLASTP Hit (4). The annotation information was obtained from TAIR v 10 (03/27/14). Descriptions for the GO terms are also provided.
(8) PFAM IDs and descriptions were assigned by Phytozome. For more information see http://phytozome.jgi.doe.gov/pz/portal.html#!info?alias=Org_Gmax.
(9) PANTHER IDs and descriptions were assigned by Phytozome. For more information see http://phytozome.jgi.doe.gov/pz/portal.html#!info?alias=Org_Gmax.
(10) KOG IDs and descriptions were assigned by Phytozome. For more information see http://phytozome.jgi.doe.gov/pz/portal.html#!info?alias=Org_Gmax.
(11) Uniref100 IDs from (1)
(12) KEGG output from Name Conversion Tool using G. max as a reference organism. KEGG IDs were used in a pathway analysis search, and pathway output is listed in the right-most column
log2foldchange	-25	-20	-15	-10	-5	0	5	10	15	20	25
	High protein 08.09.10.v.01.02.03 Low protein
Gene_id	18.B	18.M	18.O	19.B	19.M	19.O	19.S	20.M	20.O	20.S	Total		Gmax.2_0.Primary.Protein.ID. (1)	Top_Uniref100BLASTP (2)	Top_Descriptive_Uniref100_BLASTP (3)	Top_Arabidopsis_TAIR10_BLASTP (4)	GO_BP_ID (5)	GO_BP_Description (5)	GO_MF_ID (6)	GO_MF_Description (6)	PFAM_Descriptions (8)	Panther_Descriptions (9)	KOG_Descriptions (10)	UniProt100_ID (11)	KEGG_ID (12)	KEGG_Description (12)	KEGG_pathway (12)
GLYMA_03G057800	18.5988		22.013		24.3314	27.5047	5.92644	5.13744	25.6687	5.50567	8	16.8358	Glyma.03G057800	UniRef100_K7KD46 Uncharacterized protein n=1 Tax=Glycine max RepID=K7KD46_SOYBN	UniRef100_G8A2L4 Rhodanese-like family protein-like protein n=1 Tax=Medicago truncatula RepID=G8A2L4_MEDTR	AT3G08920.1|Symbols:|Rhodanese/Cell cycle control phosphatase superfamily protein|chr3:2712274-2713117 FORWARD LENGTH=214	GO:0008150	biological process	GO:0003674	molecular function	Rhodanese-like domain	NA	Rhodanese-related_sulfurtransferase	K7KD46	gmx:100808728	structural maintenance of chromosomes protein 2-1	gmx04144 Endocytosis - Glycine max (soybean) (1)
GLYMA_10G092400	8.62169	5.08437		8.82602	5.3569	22.8812	24.2161	10.7567	25.5427		8	13.9107	Glyma.10G092400	UniRef100_K7LIA1 Uncharacterized protein (Fragment) n=1 Tax=Glycine max RepID=K7LIA1_SOYBN	UniRef100_Q84RS1 ZIK1 protein n=1 Tax=Medicago sativa RepID=Q84RS1_MEDSA	AT3G48260.1|Symbols:WNK3|with no lysine (K) kinase 3|chr3:17873012-17875220 REVERSE LENGTH=516	GO:0006468	protein phosphorylation	GO:0004672 GO:0004674 GO:0005524 GO:0016301 GO:0016772	ATP binding; kinase activity; protein kinase activity; protein serine/threonine kinase activity; transferase activity, transferring phosphorus-containing groups	Protein kinase domain	SERINE/THREONINE-PROTEIN KINASE WNK (WITH NO LYSINE)-RELATED	NA	K7LIA1	gmx:100305887	ADP-ribosylation factor A1E-like protein
GLYMA_16G081500			23.7979	28.5438	29.6166	30.9461	29.5076	31.8315	30.7875	30.1758	8	29.4008	Glyma.16G081500	UniRef100_K7MFV8 Uncharacterized protein n=1 Tax=Glycine max RepID=K7MFV8_SOYBN	UniRef100_G7KXC2 Subtilisin-like serine protease n=1 Tax=Medicago truncatula RepID=G7KXC2_MEDTR	AT5G59810.1|Symbols:ATSBT5.4, SBT5.4|Subtilase family protein|chr5:24096895-24100387 REVERSE LENGTH=778	GO:0006508 GO:0008152 GO:0043086	metabolic process; negative regulation of catalytic activity; proteolysis	GO:0004252 GO:0042802	identical protein binding; serine-type endopeptidase activity	NA	NA	NA	K7MFV8	gmx:100791376	uncharacterized protein At2g37660, chloroplastic
GLYMA_01G179100	24.6666		24.4583	9.36619			7.40923	7.0461	5.65254	2.53665	7	11.5908	Glyma.01G179100	UniRef100_A5YJW3 NFR5b n=1 Tax=Glycine max RepID=A5YJW3_SOYBN	UniRef100_A5YJW3 NFR5b n=1 Tax=Glycine max RepID=A5YJW3_SOYBN	AT3G21630.1|Symbols:CERK1, LYSM RLK1|chitin elicitor receptor kinase 1|chr3:7615543-7618530 REVERSE LENGTH=617	GO:0002679 GO:0002752 GO:0006468 GO:0006612 GO:0006944 GO:0009627 GO:0009697 GO:0009817 GO:0010200 GO:0010363 GO:0030968 GO:0031347 GO:0032491 GO:0032499 GO:0035556 GO:0042742 GO:0043069 GO:0045087 GO:0046777 GO:0071219 GO:0071323	cell surface pattern recognition receptor signaling pathway; cellular membrane fusion; cellular response to chitin; cellular response to molecule of bacterial origin; defense response to bacterium; defense response to fungus, incompatible interaction; detection of molecule of fungal origin; detection of peptidoglycan; endoplasmic reticulum unfolded protein response; innate immune response; intrac…	GO:0004674 GO:0005515 GO:0008061 GO:0016301 GO:0019199 GO:0042803 GO:2001080	chitin binding; chitosan binding; kinase activity; protein binding; protein homodimerization activity; protein serine/threonine kinase activity; transmembrane receptor protein kinase activity	Protein kinase domain; Protein tyrosine kinase	LEUCINE-RICH REPEAT RECEPTOR-LIKE PROTEIN KINASE	Serine/threonine_protein_kinase	A5YJW3	gmx:100527900	mitotic-spindle organizing protein 1B
GLYMA_02G060600		26.6518	27.5757	34.2744	35.6843	35.8882			35.1026	34.8359	7	32.859	Glyma.02G060600	UniRef100_K7K1W0 Uncharacterized protein n=1 Tax=Glycine max RepID=K7K1W0_SOYBN	UniRef100_I1M0W9 Structural maintenance of chromosomes protein n=1 Tax=Glycine max RepID=I1M0W9_SOYBN	AT5G62410.1|Symbols:SMC2, TTN3, ATCAP-E1, ATSMC4|structural maintenance of chromosomes 2|chr5:25056308-25062436 FORWARD LENGTH=1175	GO:0000911 GO:0006260 GO:0006261 GO:0006270 GO:0006275 GO:0006306 GO:0006342 GO:0006346 GO:0008283 GO:0009909 GO:0010267 GO:0010389 GO:0016458 GO:0016570 GO:0031047 GO:0031048 GO:0034968 GO:0035196 GO:0048449 GO:0051276 GO:0051567 GO:0051607 GO:0051726	DNA-dependent DNA replication; DNA methylation; DNA replication; DNA replication initiation; cell proliferation; chromatin silencing; chromatin silencing by small RNA; chromosome organization; cytokinesis by cell plate formation; defense response to virus; floral organ formation; gene silencing; gene silencing by RNA; histone H3-K9 methylation; histone lysine methylation; histone modification; me…	GO:0005215 GO:0005524	ATP binding; transporter activity	NA	NA	NA	K7K1W0
GLYMA_10G092300	25.5916	4.84255		24.9597		22.4535	25.0211	12.3801	27.0781		7	20.3324	Glyma.10G092300	UniRef100_K7LIA0 Uncharacterized protein n=1 Tax=Glycine max RepID=K7LIA0_SOYBN	UniRef100_G7J2Z4 Peptide transporter PTR3-A n=1 Tax=Medicago truncatula RepID=G7J2Z4_MEDTR	AT2G40460.1|Symbols:|Major facilitator superfamily protein|chr2:16897123-16901171 FORWARD LENGTH=583	GO:0006857 GO:0009624	oligopeptide transport; response to nematode	GO:0005215	transporter activity	NA	NA	NA	K7LIA0
GLYMA_19G140200	18.3635			21.2234	21.5058	22.7867	22.0845	21.1508		21.4788	7	21.2277	Glyma.19G140200	UniRef100_K7MYC6 Uncharacterized protein n=1 Tax=Glycine max RepID=K7MYC6_SOYBN	NA	NA	NA	NA	NA	NA	NA	NA	NA	K7MYC6
GLYMA_09G184300				22.5868	23.624	23.1905			22.8214	23.5425	5	23.1531	Glyma.09G184300	UniRef100_I1M2Q6 Uncharacterized protein n=2 Tax=Glycine max RepID=I1M2Q6_SOYBN	UniRef100_Q0GPG8 BZIP transcription factor bZIP94 n=1 Tax=Glycine max RepID=Q0GPG8_SOYBN	AT3G12250.2|Symbols:TGA6, BZIP45|TGACG motif-binding factor 6|chr3:3906351-3908583 FORWARD LENGTH=330	GO:0006355 GO:0009410 GO:0009617 GO:0009627 GO:0009862 GO:0030968	endoplasmic reticulum unfolded protein response; regulation of transcription, DNA-dependent; response to bacterium; response to xenobiotic stimulus; systemic acquired resistance; systemic acquired resistance, salicylic acid mediated signaling pathway	GO:0003677 GO:0003700 GO:0005515	DNA binding; protein binding; sequence-specific DNA binding transcription factor activity	Serine hydroxymethyltransferase; bZIP transcription factor	CAMP-RESPONSE ELEMENT BINDING PROTEIN-RELATED	NA	I1M2Q6
GLYMA_16G060600				23.206	23.5884	23.7924	24.2597			22.9937	5	23.568	Glyma.16G060600	UniRef100_C6SX15 Uncharacterized protein n=1 Tax=Glycine max RepID=C6SX15_SOYBN	UniRef100_G7K590 ADP-ribosylation factor n=1 Tax=Medicago truncatula RepID=G7K590_MEDTR	AT1G10630.1|Symbols:ATARFA1F, ARFA1F|ADP-ribosylation factor A1F|chr1:3513189-3514230 REVERSE LENGTH=181	GO:0006499 GO:0007264 GO:0046686	N-terminal protein myristoylation; response to cadmium ion; small GTPase mediated signal transduction	GO:0005507 GO:0005525 GO:0016004	GTP binding; copper ion binding; phospholipase activator activity	ADP-ribosylation factor family	ADP RIBOSYLATION FACTOR-RELATED	NA	C6SX15
GLYMA_16G082200	18.8492		7.32397		6.50106		5.05697	4.99516			5	8.54527	Glyma.16G082200	UniRef100_K7MFW6 Uncharacterized protein n=1 Tax=Glycine max RepID=K7MFW6_SOYBN	UniRef100_D7MB55 Catalytic/ coenzyme binding protein n=1 Tax=Arabidopsis lyrata subsp. lyrata RepID=D7MB55_ARALL	AT4G31530.1|Symbols:|NAD(P)-binding Rossmann-fold superfamily protein|chr4:15282281-15284064 FORWARD LENGTH=324	GO:0006694 GO:0055114	oxidation-reduction process; steroid biosynthetic process	GO:0000166 GO:0003854 GO:0016616	3-beta-hydroxy-delta5-steroid dehydrogenase activity; nucleotide binding; oxidoreductase activity, acting on the CH-OH group of donors, NAD or NADP as acceptor	3-beta hydroxysteroid dehydrogenase/isomerase family	NAD DEPENDENT EPIMERASE/DEHYDRATASE	Predicted_dehydrogenase	K7MFW6
GLYMA_18G060700			20.7663	21.4587		23.4876		21.0848	20.3855		5	21.4366	Glyma.18G060700	UniRef100_K7MQ80 Uncharacterized protein n=1 Tax=Glycine max RepID=K7MQ80_SOYBN	UniRef100_G7K727 Protein CHUP1 n=1 Tax=Medicago truncatula RepID=G7K727_MEDTR	AT1G07120.1|Symbols:|FUNCTIONS IN: molecular_function unknown; INVOLVED IN: biological_process unknown; LOCATED IN: chloroplast envelope; EXPRESSED IN: inflorescence meristem, petal, leaf whorl, flower; EXPRESSED DURING: 4 anthesis, petal differentiation and expansion stage; BEST Arabidopsis thaliana protein match is: Tetratricopeptide repeat (TPR)-like superfamily protein (TAIR:AT4G18570.1); Has…	GO:0008150	biological process	GO:0003674	molecular function	NA	NA	NA	K7MQ80
GLYMA_13G077600*	-13.3992	-35.1477	-34.7053			-35.4209	-32.6328	-35.1142	-31.6506		7	-31.153	Glyma.13G077600	UniRef100_K7LX66 Uncharacterized protein n=1 Tax=Glycine max RepID=K7LX66_SOYBN	UniRef100_Q9SRX5 F22D16.19 protein n=2 Tax=Arabidopsis thaliana RepID=Q9SRX5_ARATH	AT1G02816.1|Symbols:|Protein of unknown function, DUF538|chr1:621637-622137 FORWARD LENGTH=166	GO:0008150	biological process	GO:0003674	molecular function	Protein of unknown function, DUF538			K7LX66
GLYMA_15G246500		-19.2021	-20.7962		-26.0379	-26.2516		-24.2076	-22.5125		6	-23.168	Glyma.15G246500	UniRef100_UPI0003DEB707 PREDICTED: uncharacterized protein LOC100812621 isoform X3 n=1 Tax=Glycine max RepID=UPI0003DEB707	UniRef100_F4KHD8 Protein embryo defective 3012 n=1 Tax=Arabidopsis thaliana RepID=F4KHD8_ARATH	AT5G40480.1|Symbols:EMB3012|embryo defective 3012|chr5:16213361-16223982 FORWARD LENGTH=1923	GO:0009793	embryo development ending in seed dormancy	GO:0005515	protein binding	NA	NA	NA	UPI0003DEB707
GLYMA_02G197100	-11.3113	-33.27	-36.6854	-42.6999					-38.1287		5	-32.4191	Glyma.02G197100	UniRef100_K7K9L4 Uncharacterized protein n=1 Tax=Glycine max RepID=K7K9L4_SOYBN	NA	NA	NA	NA	NA	NA	NA	NA	NA	K7K9L4
GLYMA_03G053500			-22.4162	-9.51569		-25.7978	-25.8934		-24.1253		5	-21.5497	Glyma.03G053500	UniRef100_K7KD04 Uncharacterized protein n=1 Tax=Glycine max RepID=K7KD04_SOYBN	UniRef100_G7JLX1 TIR-NBS-LRR RCT1 resistance protein n=1 Tax=Medicago truncatula RepID=G7JLX1_MEDTR	AT5G36930.2|Symbols:|Disease resistance protein (TIR-NBS-LRR class) family|chr5:14567771-14571916 REVERSE LENGTH=1191	GO:0006952 GO:0007165	defense response; signal transduction	GO:0043531	ADP binding	TIR domain; NB-ARC domain	LEUCINE-RICH REPEAT-CONTAINING PROTEIN	NA	K7KD04
GLYMA_03G054100*			-23.3993	-25.8596		-10.1715	-24.636		-22.1724		5	-21.2478	Glyma.03G054100	UniRef100_UPI0003DEB123 PREDICTED: TMV resistance protein N-like isoform X3 n=1 Tax=Glycine max RepID=UPI0003DEB123	UniRef100_B3VTL7 TIR-NBS-LRR RCT1-like resistance protein n=1 Tax=Medicago sativa RepID=B3VTL7_MEDSA	AT5G36930.1|Symbols:|Disease resistance protein (TIR-NBS-LRR class) family|chr5:14567771-14571907 REVERSE LENGTH=1188	GO:0006952 GO:0007165	defense response; signal transduction	GO:0043531	ADP binding	NB-ARC domain; TIR domain	LEUCINE-RICH REPEAT-CONTAINING PROTEIN	Apoptotic_ATPase	UPI0003DEB123
GLYMA_03G068900			-23.913		-24.6019	-24.2742	-24.0436		-23.1522		5	-23.997	Glyma.03G068900	UniRef100_C6T5S8 Uncharacterized protein n=1 Tax=Glycine max RepID=C6T5S8_SOYBN	UniRef100_Q9M0N8 Mitotic-spindle organizing protein 1B n=2 Tax=Arabidopsis RepID=MZT1B_ARATH	AT4G09550.1|Symbols:ATGIP1, GIP1|AtGCP3 interacting protein 1|chr4:6039706-6039921 FORWARD LENGTH=71	GO:0000226 GO:0006661 GO:0007052 GO:0051418	microtubule cytoskeleton organization; microtubule nucleation by microtubule organizing center; mitotic spindle organization; phosphatidylinositol biosynthetic process	GO:0005515	protein binding	Mitotic-spindle organizing gamma-tubulin ring associated	NA	NA	C6T5S8
GLYMA_06G205700		-18.0765	-20.6617		-21.7549	-23.9309			-19.5513		5	-20.7951	Glyma.06G205700	UniRef100_K7KW87 Uncharacterized protein (Fragment) n=1 Tax=Glycine max RepID=K7KW87_SOYBN	UniRef100_S4WXP1 Squamosa promoter-binding protein-like (SBP domain) transcription factor family protein (Fragment) n=1 Tax=Glycine soja RepID=S4WXP1_GLYSO	AT1G69170.1|Symbols:|Squamosa promoter-binding protein-like (SBP domain) transcription factor family protein|chr1:26005626-26007041 FORWARD LENGTH=405	GO:0006355 GO:0010468 GO:0042742	defense response to bacterium; regulation of gene expression; regulation of transcription, DNA-dependent	GO:0003677 GO:0003700	DNA binding; sequence-specific DNA binding transcription factor activity	SBP domain	NA	NA	K7KW87
log2foldchange	-25	-20	-15	-10	-5	0	5	10	15	20	25
	High 11S 02.04.08.v.01.05.09 Low 11S
Gene_id	18.B	18.M	18.O	19.B	19.M	19.O	19.S	20.M	20.O	20.S	Total		Gmax.2_0.Primary.Protein.ID..1.	Top_Uniref100BLASTP	Top_Descriptive_Uniref100_BLASTP	Top_Arabidopsis_TAIR10_BLASTP	GO_BP_ID	GO_BP_Description	GO_MF_ID	GO_MF_Description	PFAM_Descriptions	Panther_Descriptions	KOG_Descriptions	UniProt100_ID	KEGG IDs
GLYMA_19G084500		24.6505	22.2983	25.336	22.9494	27.1919	21.461	27.4917	27.2788	24.7403	9	24.822	Glyma_19G084500	UniRef100_UPI0003DEA376 PREDICTED: 52 kDa repressor of the inhibitor of the protein kinase-like n=1 Tax=Glycine max RepID=UPI0003DEA376	UniRef100_G7JBV6 HAT family dimerization domain containing protein n=1 Tax=Medicago truncatula RepID=G7JBV6_MEDTR	AT3G29765.1|Symbols:|General transcription factor 2-related zinc finger protein|chr3:11595467-11597077 REVERSE LENGTH=536	GO:0008150	biological process	NA	NA	hAT family C-terminal dimerisation region	GENERAL TRANSCRIPTION FACTOR 2-RELATED ZINC FINGER PROTEIN	NA	UPI0003DEA376	gmx:100794722	probable serine/threonine-protein kinase PBL21
GLYMA_02G077300	16.8574			22.0466	16.1082	21.7762	18.9779	22.0091	22.1886	22.1804	8	20.2681	Glyma_02G077300	UniRef100_I1JDA1 Uncharacterized protein n=1 Tax=Glycine max RepID=I1JDA1_SOYBN	NA	AT1G71780.1|Symbols:|unknown protein; FUNCTIONS IN: molecular_function unknown; INVOLVED IN: biological_process unknown; LOCATED IN: endoplasmic reticulum; EXPRESSED IN: 25 plant structures; EXPRESSED DURING: 15 growth stages; Has 34 Blast hits to 34 proteins in 11 species: Archae - 0; Bacteria - 0; Metazoa - 0; Fungi - 0; Plants - 34; Viruses - 0; Other Eukaryotes - 0 (source: NCBI BLink).|chr1:…	GO:0008150 GO:0009744 GO:0009749 GO:0009750 GO:0009853	biological process; photorespiration; response to fructose stimulus; response to glucose stimulus; response to sucrose stimulus	GO:0003674	molecular function	NA	NA	NA	I1JDA1
GLYMA_17G209900			6.31309	7.43535	6.15542	7.63222	5.88661	8.23671	10.5905	3.43776	8	6.96096	Glyma_17G209900	UniRef100_I1MWR6 Uncharacterized protein n=1 Tax=Glycine max RepID=I1MWR6_SOYBN	UniRef100_Q49HE0 12-oxo-phytodienoic acid reductase n=1 Tax=Zea mays RepID=Q49HE0_MAIZE	AT1G76680.1|Symbols:OPR1, ATOPR1|12-oxophytodienoate reductase 1|chr1:28776982-28778271 FORWARD LENGTH=372	GO:0006629 GO:0009611 GO:0009751 GO:0010150 GO:0031407 GO:0046686 GO:0055114	leaf senescence; lipid metabolic process; oxidation-reduction process; oxylipin metabolic process; response to cadmium ion; response to salicylic acid stimulus; response to wounding	GO:0003824 GO:0010181 GO:0016491 GO:0016629	12-oxophytodienoate reductase activity; FMN binding; catalytic activity; oxidoreductase activity	NADH:flavin oxidoreductase / NADH oxidase family	NADH OXIDOREDUCTASE-RELATED	NADH:_flavin_oxidoreductase/12-oxophytodienoate_reductase	I1MWR6
GLYMA_01G091300				7.42829			4.93373	7.25043	9.21338	6.86411	5	7.13799	Glyma_01G091300	UniRef100_K7K2T8 Uncharacterized protein n=1 Tax=Glycine max RepID=K7K2T8_SOYBN	NA	NA	NA	NA	NA	NA	NA	NA	NA	K7K2T8
GLYMA_06G287800	18.6137		13.801		22.1199	18.6691				21.1634	5	18.8734	Glyma_06G287800	UniRef100_G7IIP3 Polygalacturonase n=1 Tax=Medicago truncatula RepID=G7IIP3_MEDTR	UniRef100_G7IIP3 Polygalacturonase n=1 Tax=Medicago truncatula RepID=G7IIP3_MEDTR	AT1G19170.1|Symbols:|Pectin lyase-like superfamily protein|chr1:6616777-6618875 FORWARD LENGTH=506	GO:0005975	carbohydrate metabolic process	GO:0004650	polygalacturonase activity	NA	NA	NA	G7IIP3
GLYMA_10G141200		18.9278			20.6779	16.9981			11.4849	4.5013	5	14.518	Glyma_10G141200	UniRef100_K7LJC6 Uncharacterized protein n=1 Tax=Glycine max RepID=K7LJC6_SOYBN	UniRef100_L8AVE0 Disproportionating enzyme 1 n=1 Tax=Phaseolus angularis RepID=L8AVE0_PHAAN	AT5G64860.1|Symbols:DPE1|disproportionating enzyme|chr5:25925373-25928788 REVERSE LENGTH=576	GO:0000025 GO:0005975 GO:0005983 GO:0006006	carbohydrate metabolic process; glucose metabolic process; maltose catabolic process; starch catabolic process	GO:0003824 GO:0004134 GO:0043169	4-alpha-glucanotransferase activity; catalytic activity; cation binding	NA	NA	NA	K7LJC6
GLYMA_14G204900				23.5581	22.4168		22.3459	22.6966	22.1836		5	22.6402	Glyma_14G204900	UniRef100_I1MBL2 Uncharacterized protein n=1 Tax=Glycine max RepID=I1MBL2_SOYBN	UniRef100_G7K8F2 Cc-nbs-lrr resistance protein n=1 Tax=Medicago truncatula RepID=G7K8F2_MEDTR	NA	NA	NA	NA	NA	NA	NA	NA	I1MBL2
GLYMA_18G112500		20.2644	20.7804	23.7941	24.0207	24.7982					5	22.7316	Glyma_18G112500	UniRef100_K7MRB9 Uncharacterized protein n=1 Tax=Glycine max RepID=K7MRB9_SOYBN	UniRef100_D7M9N9 Binding protein n=1 Tax=Arabidopsis lyrata subsp. lyrata RepID=D7M9N9_ARALL	AT4G32820.2|Symbols:|Tetratricopeptide repeat (TPR)-like superfamily protein|chr4:15831679-15841454 REVERSE LENGTH=1872	GO:0008150	biological process	NA	NA	NA	CALCINEURIN-BINDING PROTEIN CABIN 1-RELATED	NA	K7MRB9
GLYMA_13G077600*		-33.2299	-33.4749	-30.7766		-33.5024	-30.6072	-32.7647		-29.5531	7	-31.987	Glyma_13G077600	UniRef100_K7LX66 Uncharacterized protein n=1 Tax=Glycine max RepID=K7LX66_SOYBN	UniRef100_Q9SRX5 F22D16.19 protein n=2 Tax=Arabidopsis thaliana RepID=Q9SRX5_ARATH	AT1G02816.1|Symbols:|Protein of unknown function, DUF538|chr1:621637-622137 FORWARD LENGTH=166	GO:0008150	biological process	GO:0003674	molecular function	Protein of unknown function, DUF538	NA	NA	K7LX66
GLYMA_17G261800	-14.9469	-38.5483	-40.0057		-46.0149		-44.8811		-42.4039	-42.0137	7	-38.4021	Glyma_17G261800	UniRef100_I1MY68 Uncharacterized protein n=1 Tax=Glycine max RepID=I1MY68_SOYBN	UniRef100_C6ZRQ2 Protein kinase n=1 Tax=Glycine max RepID=C6ZRQ2_SOYBN	AT1G20650.1|Symbols:|Protein kinase superfamily protein|chr1:7158422-7160022 REVERSE LENGTH=381	GO:0006468 GO:0009740 GO:0010162	gibberellic acid mediated signaling pathway; protein phosphorylation; seed dormancy process	GO:0004672 GO:0004674 GO:0005524 GO:0016772	ATP binding; protein kinase activity; protein serine/threonine kinase activity; transferase activity, transferring phosphorus-containing groups	Protein kinase domain	LEUCINE-RICH REPEAT RECEPTOR-LIKE PROTEIN KINASE	Serine/threonine_protein_kinase	I1MY68
GLYMA_01G127800			-40.2247	-43.2074		-45.2095	-43.5343			-41.6404	5	-42.7633	Glyma_01G127800	UniRef100_K7K3I6 Uncharacterized protein n=1 Tax=Glycine max RepID=K7K3I6_SOYBN	UniRef100_F4J9W8 Transducin family protein / WD-40 repeat family protein n=1 Tax=Arabidopsis thaliana RepID=F4J9W8_ARATH	AT3G18860.1|Symbols:|transducin family protein / WD-40 repeat family protein|chr3:6501774-6508352 FORWARD LENGTH=760	GO:0008150	biological process	GO:0000166	nucleotide binding	PUL domain	NA	NA	K7K3I6
GLYMA_03G054100*	-18.6368	-42.6753		-46.0505		-7.2893	-48.2967				5	-32.5897	Glyma_03G054100	UniRef100_UPI0003DEB123 PREDICTED: TMV resistance protein N-like isoform X3 n=1 Tax=Glycine max RepID=UPI0003DEB123	UniRef100_B3VTL7 TIR-NBS-LRR RCT1-like resistance protein n=1 Tax=Medicago sativa RepID=B3VTL7_MEDSA	AT5G36930.1|Symbols:|Disease resistance protein (TIR-NBS-LRR class) family|chr5:14567771-14571907 REVERSE LENGTH=1188	GO:0006952 GO:0007165	defense response; signal transduction	GO:0043531	ADP binding	NB-ARC domain; TIR domain	LEUCINE-RICH REPEAT-CONTAINING PROTEIN	Apoptotic_ATPase	UPI0003DEB123
GLYMA_12G156500		-20.5657	-20.9328	-21.2812		-22.6441				-20.7642	5	-21.2376	Glyma_12G156500	UniRef100_K7LV55 Uncharacterized protein n=1 Tax=Glycine max RepID=K7LV55_SOYBN	UniRef100_G7KKQ1 Pentatricopeptide repeat-containing protein n=1 Tax=Medicago truncatula RepID=G7KKQ1_MEDTR	AT1G63400.1|Symbols:|Pentatricopeptide repeat (PPR) superfamily protein|chr1:23507320-23509053 FORWARD LENGTH=577	GO:0008150	biological process	NA	NA	PPR repeat	FAMILY NOT NAMED	NA	K7LV55
GLYMA_18G082700				-39.7698	-42.2056	-43.9162			-41.0385	-38.7073	5	-41.1275	Glyma_18G082700	UniRef100_K7MQQ9 Uncharacterized protein n=1 Tax=Glycine max RepID=K7MQQ9_SOYBN	NA	NA	NA	NA	NA	NA	NA	LEUCINE-RICH REPEAT-CONTAINING PROTEIN	NA	K7MQQ9
