# Supplementary material for: A Multi-Year, Multi-Cultivar Approach to Differential Expression Analysis of High- and Low-Protein Soybean (Glycine max)
Source: Int J Mol Sci. 2022 Dec 23;24(1):222. doi: 10.3390/ijms24010222 (PMC9820483; doi:10.3390/ijms24010222)
Supplement: Supplementary file 1 [file ijms-24-00222-s001.zip › Supplementary-Table S4.xlsx]

## Sheet: high_protein_up
Supplementary Table S4: Revigo results, indispensable BS GOs up- and downregulated in high TP and high 11S soybeans
TermID	Name	Value	LogSize	Frequency	Uniqueness	Dispensability	PC_0	PC_1	PC3_0	PC3_1	PC3_2	Representative	Eliminated
GO:0006857	oligopeptide transport	NaN	1.69897	0.22507	0.982656	0	-5.54791	-4.20992	-0.633753	-4.11709	3.64348	null	FALSE
GO:0008283	cell population proliferation	NaN	1.17609	0.0643057	0.977172	0	-4.23856	-6.40857	-0.232055	-6.92142	-0.110956	null	FALSE
GO:0009410	response to xenobiotic stimulus	NaN	0.954243	0.0367461	0.883174	0	4.32409	4.51194	4.84428	-1.55491	2.00071	null	FALSE
GO:0010389	regulation of G2/M transition of mitotic cell cycle	NaN	1.43136	0.119425	0.891246	0	1.76242	-7.09812	1.82636	6.34921	-0.279301	null	FALSE
GO:0048449	floral organ formation	NaN	1.38021	0.105645	1	0	-6.66971	-2.41652	-2.86198	-0.840539	4.16354	null	FALSE
GO:0009697	salicylic acid biosynthetic process	NaN	0.954243	0.0367461	0.893728	0.0203232	-5.66761	-0.0854419	-5.58436	0.101791	-0.227436	null	FALSE
GO:0000911	cytokinesis by cell plate formation	NaN	1.77085	0.266409	0.974556	0.0233555	2.26634	7.52848	-3.34365	2.94956	3.54387	null	FALSE
GO:0061025	membrane fusion	NaN	1.88081	0.344495	0.932692	0.0267352	-0.181427	7.27198	0.580427	1.4743	5.33347	null	FALSE
GO:0002679	respiratory burst involved in defense response	NaN	0.69897	0.0183731	0.815898	0.108232	7.24264	-2.01984	4.48825	-1.20593	-6.86221	null	FALSE
GO:0009624	response to nematode	NaN	1.91908	0.376648	0.797188	0.132464	6.67318	1.51839	5.06715	-3.32646	-3.00745	null	FALSE
GO:0043086	negative regulation of catalytic activity	NaN	2.40654	1.16669	0.891189	0.145866	-0.712563	-6.47198	-0.854494	5.93747	-0.219114	null	FALSE
GO:0007264	small GTPase mediated signal transduction	NaN	1.39794	0.110238	0.778125	0.155542	3.39112	-2.90068	4.18251	3.59003	-2.80153	null	FALSE
GO:0009909	regulation of flower development	NaN	2.17609	0.684397	0.882212	0.172856	0.480485	-6.55882	0.13659	6.41938	-1.5785	null	FALSE
GO:0051726	regulation of cell cycle	NaN	2.41162	1.18047	0.868531	0.198796	1.47231	-5.77476	1.54242	6.30499	-2.94895	null	FALSE
GO:0006275	regulation of DNA replication	NaN	1.73239	0.243443	0.858263	0.201402	-0.0128264	-5.00472	-0.866481	5.67386	-4.23817	null	FALSE
GO:0031347	regulation of defense response	NaN	2.42813	1.2264	0.843645	0.211913	2.74747	-5.97831	1.1694	5.36874	-5.36662	null	FALSE
GO:0006499	N-terminal protein myristoylation	NaN	0.69897	0.0183731	0.881413	0.213233	-4.9888	3.19593	-4.09571	-3.59597	-3.16486	null	FALSE
GO:0046686	response to cadmium ion	NaN	1.85733	0.326122	0.864378	0.251947	4.75703	3.44977	5.48575	-1.48448	0.592415	null	FALSE
GO:0006261	DNA-templated DNA replication	NaN	2.0569	0.519039	0.812536	0.256661	-4.6517	1.81089	-5.00547	-1.20286	-3.41928	null	FALSE
GO:0006270	DNA replication initiation	NaN	1.39794	0.110238	0.83125	0.822477	null	null	null	null	null	6261	TRUE
GO:0010200	response to chitin	NaN	1.32222	0.0918653	0.838776	0.270099	3.85619	3.31322	5.89831	-0.188479	0.905957	null	FALSE
GO:0016570	histone modification	NaN	2.32634	0.969179	0.854727	0.271288	-3.843	4.33794	-3.33489	-2.75757	-6.10817	null	FALSE
GO:0031047	gene silencing by RNA	NaN	2.22531	0.767075	0.770619	0.282537	-0.488175	-4.65094	-1.38038	5.55953	-3.24529	null	FALSE
GO:0031507	heterochromatin assembly	NaN	1.80618	0.289376	0.730039	0.755191	null	null	null	null	null	31047	TRUE
GO:0031048	heterochromatin assembly by small RNA	NaN	0.778151	0.0229663	0.771142	0.815038	null	null	null	null	null	31047	TRUE
GO:0006346	DNA methylation-dependent heterochromatin assembly	NaN	1.6721	0.21129	0.735719	0.965704	null	null	null	null	null	31047	TRUE
GO:0030968	endoplasmic reticulum unfolded protein response	NaN	1.47712	0.133205	0.723352	0.332599	3.8248	-1.22209	4.4534	1.79134	-2.1782	null	FALSE
GO:0034968	histone lysine methylation	NaN	1.78533	0.275596	0.833903	0.341054	-3.33956	4.74598	-2.70538	-3.61167	-6.13384	null	FALSE
GO:0006306	DNA methylation	NaN	1.5682	0.165358	0.791027	0.722156	null	null	null	null	null	34968	TRUE
GO:0051567	histone H3-K9 methylation	NaN	1.07918	0.0505259	0.851031	0.842271	null	null	null	null	null	34968	TRUE
GO:0032491	detection of molecule of fungal origin	NaN	0.60206	0.0137798	0.792082	0.353874	5.75779	2.57945	5.45215	-2.7554	-1.19911	null	FALSE
GO:0032499	detection of peptidoglycan	NaN	0.30103	0.00459327	0.769155	0.837585	null	null	null	null	null	32491	TRUE
GO:0006508	proteolysis	NaN	3.04571	5.09853	0.880115	0.35423	-4.09894	3.94402	-3.5279	-1.93495	-6.41702	null	FALSE
GO:0046777	protein autophosphorylation	NaN	2.233	0.780855	0.851085	0.378486	-3.4224	4.0634	-3.36485	-3.53717	-5.25507	null	FALSE
GO:0051276	chromosome organization	NaN	2.73799	2.50792	0.911532	0.382711	0.183423	7.28966	0.638771	2.27951	5.19431	null	FALSE
GO:0071219	cellular response to molecule of bacterial origin	NaN	1.07918	0.0505259	0.753821	0.38878	5.251	1.45055	5.81619	-1.20152	-1.9187	null	FALSE
GO:0009862	systemic acquired resistance, salicylic acid mediated signaling pathway	NaN	1.32222	0.0918653	0.664017	0.409641	4.59994	-0.707578	4.61133	0.640554	-2.81185	null	FALSE
GO:0006694	steroid biosynthetic process	NaN	1.91381	0.372055	0.889994	0.423272	-5.44064	0.502469	-5.57582	-0.314505	-1.16784	null	FALSE
GO:0035556	intracellular signal transduction	NaN	2.76864	2.69165	0.714053	0.436422	3.38189	-2.37187	3.52307	2.73906	-2.89095	null	FALSE
GO:0051607	defense response to virus	NaN	1.72428	0.23885	0.786004	0.440758	6.84103	0.626723	5.03962	-2.79749	-4.06554	null	FALSE
GO:0006612	protein targeting to membrane	NaN	1.86332	0.330715	0.956989	0.470331	-5.40825	-4.48525	-1.00579	-4.42873	3.24451	null	FALSE
GO:0006355	regulation of transcription, DNA-templated	NaN	3.37785	10.9595	0.795564	0.476185	0.915775	-5.09007	0.320306	5.63411	-3.34879	null	FALSE
GO:0009627	systemic acquired resistance	NaN	1.8451	0.316935	0.781454	0.481787	6.6587	0.435677	5.34393	-2.41557	-4.0626	null	FALSE
GO:0002752	cell surface pattern recognition receptor signaling pathway	NaN	0.30103	0.00459327	0.759008	0.545689	4.81119	-4.03976	3.5987	2.93067	-5.8741	null	FALSE
GO:0071323	cellular response to chitin	NaN	0.778151	0.0229663	0.818913	0.638806	3.3344	2.48348	5.92163	0.909959	0.503644	null	FALSE
GO:0042742	defense response to bacterium	NaN	2.56348	1.67654	0.738968	0.639977	6.15958	0.690176	5.52777	-1.92882	-3.43228	null	FALSE
GO:0050832	defense response to fungus	NaN	2.74115	2.5263	0.737741	0.731429	null	null	null	null	null	42742	TRUE
GO:0006468	protein phosphorylation	NaN	3.04139	5.048	0.825376	0.642229	-3.81566	3.62195	-3.7896	-2.74097	-5.30478	null	FALSE
GO:0009617	response to bacterium	NaN	2.67943	2.19099	0.766122	0.647474	6.17303	1.24972	5.47497	-2.41632	-2.85578	null	FALSE
GO:0010267	primary ta-siRNA processing	NaN	1.17609	0.0643057	0.705537	0.662237	-2.34554	-1.62668	-3.33913	2.79301	-3.63114	null	FALSE
GO:0035196	miRNA maturation	NaN	1.39794	0.110238	0.695036	0.84529	null	null	null	null	null	10267	TRUE
GO:0045087	innate immune response	NaN	2.32428	0.964586	0.736149	0.673248	6.32034	-0.062815	5.35933	-1.47128	-4.2298	null	FALSE
GO:0006260	DNA replication	NaN	2.17026	0.67521	0.81728	0.676041	-4.45705	1.89723	-4.96874	-1.04641	-3.77106	null	FALSE
GO:0010363	regulation of plant-type hypersensitive response	NaN	1.32222	0.0918653	0.833321	0.689167	3.40959	-6.223	1.2919	4.9931	-6.27743	null	FALSE
GO:0043069	negative regulation of programmed cell death	NaN	1.43136	0.119425	0.812985	0.833848	null	null	null	null	null	10363	TRUE

## Sheet: high_protein_down
Supplementary Table 4: Revigo results, indispensable BS GOs up- and downregulated in high TP and high 11S soybeans
TermID	Name	Value	LogSize	Frequency	Uniqueness	Dispensability	PC_0	PC_1	PC3_0	PC3_1	PC3_2	Representative	Eliminated
GO:0006355	regulation of transcription, DNA-templated	NaN	3.37785	10.9595	0.753128	0	-5.56154	2.564	3.09741	0.96367	-5.77085	null	FALSE
GO:0010468	regulation of gene expression	NaN	3.48601	14.06	0.75839	0.737244	null	null	null	null	null	6355	TRUE
GO:0006661	phosphatidylinositol biosynthetic process	NaN	1.88081	0.344495	0.974907	0	4.69493	3.01891	-0.863735	0.402102	6.18671	null	FALSE
GO:0009793	embryo development ending in seed dormancy	NaN	2.60206	1.83271	1	0	-0.122985	6.05533	-1.09911	5.7426	-0.199501	null	FALSE
GO:0042742	defense response to bacterium	NaN	2.56348	1.67654	0.850198	0	-4.21787	-4.9833	5.49448	-2.71234	1.39941	null	FALSE
GO:0000226	microtubule cytoskeleton organization	NaN	2.23553	0.785449	0.695571	0.0294837	4.41377	-4.06864	-4.65592	-3.34192	-2.03674	null	FALSE
GO:0007052	mitotic spindle organization	NaN	1.47712	0.133205	0.703947	0.785193	null	null	null	null	null	226	TRUE
GO:0006952	defense response	NaN	3.21085	7.45946	0.833685	0.427952	-4.91768	-4.01545	5.19422	-3.83371	0.212383	null	FALSE
GO:0007165	signal transduction	NaN	3.276	8.66749	0.667552	0.452292	-5.22026	-1.02713	4.79974	-1.24315	-2.55179	null	FALSE
GO:0051418	microtubule nucleation by microtubule organizing center	NaN	0.477121	0.00918653	0.734242	0.636717	4.02972	-4.82453	-4.37245	-4.24352	-1.39823	null	FALSE

## Sheet: high_11S_up
Supplementary Table 4: Revigo results, indispensable BS GOs up- and downregulated in high TP and high 11S soybeans
TermID	Name	Value	LogSize	Frequency	Uniqueness	Dispensability	PC_0	PC_1	PC3_0	PC3_1	PC3_2	Representative	Eliminated
GO:0009611	response to wounding	NaN	2.36736	1.06564	0.871785	0	-5.5292	0.0498702	5.27537	1.46482	-1.18695	null	FALSE
GO:0009853	photorespiration	NaN	1.73239	0.243443	0.92691	0	-3.98508	-4.97291	0.409918	4.65033	3.26989	null	FALSE
GO:0010150	leaf senescence	NaN	2.0569	0.519039	1	0	-0.0666047	-6.39109	0.573713	-3.15695	5.70057	null	FALSE
GO:0000025	maltose catabolic process	NaN	0.477121	0.00918653	0.799727	0.0698461	2.99816	6.20118	-3.82981	-5.60799	-2.10093	null	FALSE
GO:0031407	oxylipin metabolic process	NaN	1.50515	0.142391	0.879359	0.0850728	6.66582	1.50695	-5.27068	0.440538	2.00782	null	FALSE
GO:0006629	lipid metabolic process	NaN	3.04415	5.08015	0.893954	0.102608	3.33407	-3.29271	-2.27893	4.21717	-4.23861	null	FALSE
GO:0046686	response to cadmium ion	NaN	1.85733	0.326122	0.801644	0.174049	-4.62362	2.46948	5.16656	-3.01992	-0.773716	null	FALSE
GO:0005975	carbohydrate metabolic process	NaN	3.05308	5.1858	0.893795	0.18877	5.23958	-3.3106	-1.95142	2.00596	-6.68226	null	FALSE
GO:0009751	response to salicylic acid	NaN	2.22531	0.767075	0.738956	0.324197	-4.94175	3.55405	5.18546	-2.03112	-2.77614	null	FALSE
GO:0006006	glucose metabolic process	NaN	1.73239	0.243443	0.784706	0.373026	4.54299	3.48067	-4.8359	-2.48333	-1.17083	null	FALSE
GO:0009750	response to fructose	NaN	1.23045	0.0734923	0.660286	0.40106	-4.31029	4.59365	4.66706	-3.47027	-3.47324	null	FALSE
GO:0009744	response to sucrose	NaN	1.86332	0.330715	0.652863	0.73844	null	null	null	null	null	9750	TRUE
GO:0009749	response to glucose	NaN	1.79934	0.284783	0.637008	0.879534	null	null	null	null	null	9750	TRUE
GO:0005983	starch catabolic process	NaN	1.27875	0.0826788	0.782778	0.68783	3.26767	5.41495	-4.05923	-4.70833	-2.94755	null	FALSE

## Sheet: high_11S_down
Supplementary Table 4: Revigo results, indispensable BS GOs up- and downregulated in high TP and high 11S soybeans
TermID	Name	Value	LogSize	Frequency	Uniqueness	Dispensability	PC_0	PC_1	PC3_0	PC3_1	PC3_2	Representative	Eliminated
GO:0009740	gibberellic acid mediated signaling pathway	NaN	1.90309	0.362868	0.639162	0	5.48907	-1.76103	-5.44434	-0.00741449	2.19647	null	FALSE
GO:0010162	seed dormancy process	NaN	1.57978	0.169951	1	0	-3.07584	-5.08811	2.94667	5.00437	0.0814421	null	FALSE
GO:0006468	protein phosphorylation	NaN	3.04139	5.048	0.953979	0.0360363	-3.48963	4.51744	2.96837	-4.99556	0.114412	null	FALSE
GO:0006952	defense response	NaN	3.21085	7.45946	0.734443	0.217541	5.2838	2.23918	-5.334	-0.0212216	-2.40149	null	FALSE
GO:0007165	signal transduction	NaN	3.276	8.66749	0.577568	0.548519	5.51031	-0.189274	-5.69809	-0.0134887	0.393553	null	FALSE
