# Supplementary material for: A Multi-Year, Multi-Cultivar Approach to Differential Expression Analysis of High- and Low-Protein Soybean (Glycine max)
Source: Int J Mol Sci. 2022 Dec 23;24(1):222. doi: 10.3390/ijms24010222 (PMC9820483; doi:10.3390/ijms24010222)
Supplement: Supplementary file 1 [file ijms-24-00222-s001.zip › Supplementary-Table S5.xlsx]

## Sheet: Sheet1
Supplementary Table S5: The average log2FC DE of soybean samples grown between East (Ottawa) and West (Morden, Brandon, Saskatoon) locations over 2018-2020. Asterisk indicates genes present on both shortlists.
Low TP soybeans (Lines 1, 2, 3) and high TP soybeans (Lines 8, 9, 10)
			Gene_id	East18-20	West18-20	std dev
average upregulation east vs west			GLYMA_03G057800	25.0621	11.9	9.30705
			GLYMA_10G092400	24.212	10.477	9.7121
			GLYMA_16G081500	28.5105	29.9351	1.00731
			GLYMA_01G179100	15.0554	10.205	3.42979
			GLYMA_02G060600	32.8555	32.8616	0.00432451
			GLYMA_10G092300	24.7658	18.559	4.38884
			GLYMA_19G140200	22.7867	20.9678	1.28613
			GLYMA_09G184300	23.006	23.2511	0.173361
			GLYMA_16G060600	23.7924	23.5119	0.198325
			GLYMA_16G082200	7.32397	8.8506	1.07949
			GLYMA_18G060700	21.5465	21.2718	0.194216
average downregulation east vs west			GLYMA_13G077600*	-33.9256	-29.0735	3.43096
			GLYMA_15G246500	-23.1868	-23.1492	0.0265792
			GLYMA_02G197100	-37.407	-29.0937	5.87839
			GLYMA_03G053500	-24.1131	-17.7045	4.53157
			GLYMA_03G054100*	-18.5811	-25.2478	4.71411
			GLYMA_03G068900	-23.7798	-24.3228	0.38394
			GLYMA_06G205700	-21.3813	-19.9157	1.03633
Low 11S soybeans (Lines 1, 5, 9) and high 11S soybeans (Lines 2, 4, 8)
average upregulation east vs west			GLYMA_19G084500	25.5897	24.4381	0.814241
			GLYMA_02G077300	21.9824	19.6966	1.61632
			GLYMA_17G209900	8.17861	6.23037	1.37761
			GLYMA_01G091300	9.21338	6.61914	1.8344
			GLYMA_06G287800	16.235	20.6323	3.10939
			GLYMA_10G141200	14.2415	14.7024	0.325885
			GLYMA_14G204900	22.1836	22.7543	0.403606
			GLYMA_18G112500	22.7893	22.6931	0.0680264
average downregulation east vs west			GLYMA_13G077600*	-33.4887	-31.3863	1.48659
			GLYMA_17G261800	-41.2048	-37.281	2.77454
			GLYMA_01G127800	-42.7171	-42.794	0.0543973
			GLYMA_03G054100*	-7.2893	-38.9148	22.3626
			GLYMA_12G156500	-21.7885	-20.8704	0.649187
			GLYMA_18G082700	-42.4773	-40.2276	1.59083
