# Supplementary material for: A Multi-Year, Multi-Cultivar Approach to Differential Expression Analysis of High- and Low-Protein Soybean (Glycine max)
Source: Int J Mol Sci. 2022 Dec 23;24(1):222. doi: 10.3390/ijms24010222 (PMC9820483; doi:10.3390/ijms24010222)
Supplement: Supplementary file 1 [file ijms-24-00222-s001.zip › Supplementary-Table S6.xlsx]

## Sheet: Sheet1
Supplementary Table S6: The total number of remaining DE genes per dataset after trimming at an adjusted p-value below 0.05 and a log2FC DE of at least 2. The average number of remaining genes across all 20 datasets after trimming is given. The 10 DE datasets are identified by their Year-Location shorthand; as an example, 18.B indi-cates DE of high vs low 11S soybeans in 2018 from Brandon. O, Ott…
High TP vs Low TP
18.B	M.18	18.O	B.19	M.19	O.19	S.19	M.20	O.20	S.20
79	68	131	96	143	111	91	72	111	52
High vs Low 11S
18.B	M.18	18.O	B.19	M.19	O.19	S.19	M.20	O.20	S.20
172	96	115	95	79	208	43	57	67	138
average remaining genes after trimming
101.2
